# Supplementary material for: Neptunomyces aureus gen. et sp. nov. (Didymosphaeriaceae, Pleosporales) isolated from algae in Ria de Aveiro, Portugal
Source: MycoKeys. 2019 Oct 31;60:31–44. doi: 10.3897/mycokeys.60.37931 (PMC6838220; doi:10.3897/mycokeys.60.37931)
Supplement: XML Treatment for Neptunomyces [file mycokeys.60.37931-treatment1.xml]

<!DOCTYPE tp:taxon-treatment
  PUBLIC "-//TaxonX//DTD Taxonomic Treatment Publishing DTD v0 20100105//EN" "tax-treatment-NSO.dtd">
<tp:taxon-treatment xmlns:tp="http://www.plazi.org/taxpub"><tp:treatment-meta><kwd-group><label>Taxon classification</label><kwd><named-content xmlns:xlink="http://www.w3.org/1999/xlink" content-type="kingdom">Fungi</named-content></kwd><kwd><named-content xmlns:xlink="http://www.w3.org/1999/xlink" content-type="order">Pleosporales</named-content></kwd><kwd><named-content xmlns:xlink="http://www.w3.org/1999/xlink" content-type="family">Didymosphaeriaceae</named-content></kwd></kwd-group><mixed-citation publication-type="journal"><person-group><name><surname>Gonçalves</surname><given-names>Micael F.M.</given-names></name><name><surname>Vicente</surname><given-names>Tânia F.L.</given-names></name><name><surname>Esteves</surname><given-names>Ana C.</given-names></name><name><surname>Alves</surname><given-names>Artur</given-names></name></person-group><article-title><italic><tp:taxon-name><tp:taxon-name-part taxon-name-part-type="genus" reg="Neptunomyces">Neptunomyces</tp:taxon-name-part> <tp:taxon-name-part taxon-name-part-type="species" reg="aureus">aureus</tp:taxon-name-part></tp:taxon-name></italic> gen. et sp. nov. (<tp:taxon-name><tp:taxon-name-part taxon-name-part-type="family">Didymosphaeriaceae</tp:taxon-name-part></tp:taxon-name>, <tp:taxon-name><tp:taxon-name-part taxon-name-part-type="order">Pleosporales</tp:taxon-name-part></tp:taxon-name>) isolated from algae in Ria de Aveiro, Portugal</article-title><source>MycoKeys</source><day>31</day><month>10</month><year>2019</year><volume>60</volume><fpage>31</fpage><lpage>44</lpage><pub-id pub-id-type="doi">10.3897/mycokeys.60.37931</pub-id></mixed-citation></tp:treatment-meta><tp:nomenclature><tp:taxon-name><object-id xmlns:xlink="http://www.w3.org/1999/xlink" content-type="arpha" xlink:type="simple">90966B60-2CC7-53F6-AA0B-D9C495E39648</object-id>
              <tp:taxon-name-part taxon-name-part-type="genus" reg="Neptunomyces">Neptunomyces</tp:taxon-name-part>
              <object-id xmlns:xlink="http://www.w3.org/1999/xlink" content-type="mycobank" xlink:type="simple">831436</object-id>
            </tp:taxon-name><tp:taxon-authority>M. Gonçalves, T. Vicente &amp; A. Alves. Portugal</tp:taxon-authority><tp:taxon-status xmlns:xlink="http://www.w3.org/1999/xlink" xlink:type="simple">gen. nov.</tp:taxon-status></tp:nomenclature><tp:treatment-sec sec-type="description" id="SECID0EWSAE"><title>Description.</title><p>Asexual morph: mycelium consisting of septate, smooth hyphae, thick-walled, hyaline and rarely with nucleus. Conidia aseptate, golden yellow, smooth, subcylindrical with rounded apices. Chlamydospores not observed. Sexual morph unknown.</p></tp:treatment-sec><tp:treatment-sec sec-type="etymology" id="SECID0E2SAE"><title>Etymology.</title><p>Referring to Neptune (Latin: <italic>Neptūnus</italic>) the god of the seas in Roman mythology.</p></tp:treatment-sec><tp:treatment-sec sec-type="type species" id="SECID0EDTAE"><title>Type species.</title><p><italic><tp:taxon-name><tp:taxon-name-part taxon-name-part-type="genus" reg="Neptunomyces">Neptunomyces</tp:taxon-name-part> <tp:taxon-name-part taxon-name-part-type="species" reg="aureus">aureus</tp:taxon-name-part></tp:taxon-name></italic> M. Gonçalves, T. Vicente &amp; A. Alves. Portugal</p></tp:treatment-sec></tp:taxon-treatment>
