# Supplementary material for: Neptunomyces aureus gen. et sp. nov. (Didymosphaeriaceae, Pleosporales) isolated from algae in Ria de Aveiro, Portugal
Source: MycoKeys. 2019 Oct 31;60:31–44. doi: 10.3897/mycokeys.60.37931 (PMC6838220; doi:10.3897/mycokeys.60.37931)
Supplement: XML Treatment for Neptunomyces aureus [file mycokeys.60.37931-treatment2.xml]

<!DOCTYPE tp:taxon-treatment
  PUBLIC "-//TaxonX//DTD Taxonomic Treatment Publishing DTD v0 20100105//EN" "tax-treatment-NSO.dtd">
<tp:taxon-treatment xmlns:tp="http://www.plazi.org/taxpub"><tp:treatment-meta><kwd-group><label>Taxon classification</label><kwd><named-content xmlns:xlink="http://www.w3.org/1999/xlink" content-type="kingdom">Fungi</named-content></kwd><kwd><named-content xmlns:xlink="http://www.w3.org/1999/xlink" content-type="order">Pleosporales</named-content></kwd><kwd><named-content xmlns:xlink="http://www.w3.org/1999/xlink" content-type="family">Didymosphaeriaceae</named-content></kwd></kwd-group><mixed-citation publication-type="journal"><person-group><name><surname>Gonçalves</surname><given-names>Micael F.M.</given-names></name><name><surname>Vicente</surname><given-names>Tânia F.L.</given-names></name><name><surname>Esteves</surname><given-names>Ana C.</given-names></name><name><surname>Alves</surname><given-names>Artur</given-names></name></person-group><article-title><italic><tp:taxon-name><tp:taxon-name-part taxon-name-part-type="genus" reg="Neptunomyces">Neptunomyces</tp:taxon-name-part> <tp:taxon-name-part taxon-name-part-type="species" reg="aureus">aureus</tp:taxon-name-part></tp:taxon-name></italic> gen. et sp. nov. (<tp:taxon-name><tp:taxon-name-part taxon-name-part-type="family">Didymosphaeriaceae</tp:taxon-name-part></tp:taxon-name>, <tp:taxon-name><tp:taxon-name-part taxon-name-part-type="order">Pleosporales</tp:taxon-name-part></tp:taxon-name>) isolated from algae in Ria de Aveiro, Portugal</article-title><source>MycoKeys</source><day>31</day><month>10</month><year>2019</year><volume>60</volume><fpage>31</fpage><lpage>44</lpage><pub-id pub-id-type="doi">10.3897/mycokeys.60.37931</pub-id></mixed-citation></tp:treatment-meta><tp:nomenclature><tp:taxon-name><object-id xmlns:xlink="http://www.w3.org/1999/xlink" content-type="arpha" xlink:type="simple">68ED7DCA-10D4-5A69-AEC1-6A277A9900DA</object-id>
              <tp:taxon-name-part taxon-name-part-type="genus" reg="Neptunomyces">Neptunomyces</tp:taxon-name-part>
              <tp:taxon-name-part taxon-name-part-type="species" reg="aureus">aureus</tp:taxon-name-part>
              <object-id xmlns:xlink="http://www.w3.org/1999/xlink" content-type="mycobank" xlink:type="simple">831437</object-id>
            </tp:taxon-name><tp:taxon-authority>M. Gonçalves, T. Vicente &amp; A. Alves. Portugal</tp:taxon-authority><tp:taxon-status xmlns:xlink="http://www.w3.org/1999/xlink" xlink:type="simple">sp. nov.</tp:taxon-status><xref ref-type="fig" rid="F4">Fig. 4</xref></tp:nomenclature><tp:treatment-sec sec-type="material" id="SECID0EBVAE"><title>Type.</title><p>Portugal, Ria de Aveiro (<named-content xmlns:xlink="http://www.w3.org/1999/xlink" content-type="dwc:verbatimCoordinates" xlink:type="simple"><named-content content-type="geo-json" specific-use="{&#34;type&#34;:&#34;Point&#34;,&#34;coordinates&#34;:[-8.705833,40.677222]}" id="NCID0EKVAE" xlink:type="simple">40°40'38"N, 8°42'21"W</named-content></named-content>), isolated from <italic><tp:taxon-name><tp:taxon-name-part taxon-name-part-type="genus" reg="Gracilaria">Gracilaria</tp:taxon-name-part> <tp:taxon-name-part taxon-name-part-type="species" reg="gracilis">gracilis</tp:taxon-name-part></tp:taxon-name></italic>, 26<sup>th</sup> September 2018, M. Gonçalves, (holotype: a dried culture sporulating on pine needles AVE-F-1; ex-type living culture, MUM 19.38 = CMG 10A).</p></tp:treatment-sec><tp:treatment-sec sec-type="etymology" id="SECID0E3VAE"><title>Etymology.</title><p>Referring to the golden yellow conidia.</p></tp:treatment-sec><tp:treatment-sec sec-type="diagnosis" id="SECID0EBWAE"><title>Diagnosis.</title><p>Phylogenetic analysis based on the <abbrev xmlns:xlink="http://www.w3.org/1999/xlink" xlink:title="internal transcribed spacer" id="ABBRID0EHWAE" xlink:type="simple">ITS</abbrev>, <abbrev xmlns:xlink="http://www.w3.org/1999/xlink" xlink:title="internal transcribed spacer" id="ABBRID0ELWAE" xlink:type="simple">ITS</abbrev> and <italic><abbrev xmlns:xlink="http://www.w3.org/1999/xlink" xlink:title="beta-tubulin" id="ABBRID0EQWAE" xlink:type="simple">tub2</abbrev></italic> and <abbrev xmlns:xlink="http://www.w3.org/1999/xlink" xlink:title="internal transcribed spacer" id="ABBRID0EUWAE" xlink:type="simple">ITS</abbrev> and <italic><abbrev xmlns:xlink="http://www.w3.org/1999/xlink" xlink:title="translation elongation factor 1 alpha" id="ABBRID0EZWAE" xlink:type="simple">tef1-α</abbrev></italic> dataset considered in the present study clustered the retrieved strains in a monophyletic lineage in the family <tp:taxon-name><tp:taxon-name-part taxon-name-part-type="family">Didymosphaeriaceae</tp:taxon-name-part></tp:taxon-name>. Therefore, a new genus <italic><tp:taxon-name><tp:taxon-name-part taxon-name-part-type="genus" reg="Neptunomyces">Neptunomyces</tp:taxon-name-part></tp:taxon-name></italic> gen. nov., and a new species <italic><tp:taxon-name><tp:taxon-name-part taxon-name-part-type="genus" reg="Neptunomyces">Neptunomyces</tp:taxon-name-part> <tp:taxon-name-part taxon-name-part-type="species" reg="aureus">aureus</tp:taxon-name-part></tp:taxon-name></italic> sp. nov. are here proposed.</p></tp:treatment-sec><tp:treatment-sec sec-type="description" id="SECID0EUXAE"><title>Description.</title><p>Mycelium smooth, white, 2–3 μm wide hyphae. Hyphae thick-walled, smooth, hyaline and rarely with nucleus. Conidiomata aggregated or solitary, globose to subglobose, dark brown, immersed or rarely superficial. Conidiomata wall pseudoparenchymatous. Conidiophores reduced to ampulliform to subcylindrical, hyaline, smooth conidiogenous cells (mean ± S.D. = 5.2 ± 0.3 × 2.0 ± 0.6 μm, n = 20). Conidia solitary, subcylindrical with rounded apices, aseptate, initially hyaline, smooth, becoming golden yellow (mean ± S.D. = 7.0 ± 0.6 × 2.7 ± 0.2 μm, n = 100). Sexual morph unknown.</p><fig id="F4" position="float" orientation="portrait"><object-id xmlns:xlink="http://www.w3.org/1999/xlink" content-type="doi" xlink:type="simple">10.3897/mycokeys.60.37931.figure4</object-id><object-id xmlns:xlink="http://www.w3.org/1999/xlink" content-type="arpha" xlink:type="simple">372D1280-2EC3-522A-8932-677F41BAFAD4</object-id><label>Figure 4.</label><caption><p><italic><tp:taxon-name><tp:taxon-name-part taxon-name-part-type="genus" reg="Neptunomyces">Neptunomyces</tp:taxon-name-part> <tp:taxon-name-part taxon-name-part-type="species" reg="aureus">aureus</tp:taxon-name-part></tp:taxon-name></italic> (MUM 19.38). <bold>A, B</bold> Colony after 2 weeks at 25 °C on <abbrev xmlns:xlink="http://www.w3.org/1999/xlink" xlink:title="Potato Dextrose Agar" id="ABBRID0EOYAE" xlink:type="simple">PDA</abbrev> (obverse and reverse) <bold>C, D</bold> colony after 2 weeks at 25 °C on <abbrev xmlns:xlink="http://www.w3.org/1999/xlink" xlink:title="Malt Extract Agar" id="ABBRID0EUYAE" xlink:type="simple">MEA</abbrev> (obverse and reverse) <bold>E, F</bold> colony after 2 weeks at 25 °C on <abbrev xmlns:xlink="http://www.w3.org/1999/xlink" xlink:title="Oatmeal Agar" id="ABBRID0E1YAE" xlink:type="simple">OA</abbrev> (obverse and reverse) <bold>G, H</bold> conidiomata after 1 month at 25 °C on pine needles and <abbrev xmlns:xlink="http://www.w3.org/1999/xlink" xlink:title="Potato Dextrose Agar" id="ABBRID0EAZAE" xlink:type="simple">PDA</abbrev>. <bold>I, J</bold> conidiogenous cells <bold>K</bold> conidia. Scale bars: 2.5 μm.</p></caption><graphic xmlns:xlink="http://www.w3.org/1999/xlink" xlink:href="mycokeys-60-031-g004.jpg" position="float" orientation="portrait" xlink:type="simple" id="oo_352365.jpg"><uri content-type="original_file" xlink:type="simple">https://binary.pensoft.net/fig/352365</uri></graphic></fig></tp:treatment-sec><tp:treatment-sec sec-type="description" id="SECID0ENZAE"><title>Culture characteristics.</title><p>On 2 weeks old <abbrev xmlns:xlink="http://www.w3.org/1999/xlink" xlink:title="Potato Dextrose Agar" id="ABBRID0ETZAE" xlink:type="simple">PDA</abbrev> and <abbrev xmlns:xlink="http://www.w3.org/1999/xlink" xlink:title="Oatmeal Agar" id="ABBRID0EXZAE" xlink:type="simple">OA</abbrev> plates, at 25 °C, colonies growing to 50 mm in diameter, regular and above and a little immersed into agar. <abbrev xmlns:xlink="http://www.w3.org/1999/xlink" xlink:title="Potato Dextrose Agar" id="ABBRID0E2ZAE" xlink:type="simple">PDA</abbrev> obverse white near the center getting flesh orange towards the borders; reverse buff orange in the center and lighter in periphery. <abbrev xmlns:xlink="http://www.w3.org/1999/xlink" xlink:title="Oatmeal Agar" id="ABBRID0E6ZAE" xlink:type="simple">OA</abbrev> obverse skimmed milk white; reverse snow white. On 2 weeks old <abbrev xmlns:xlink="http://www.w3.org/1999/xlink" xlink:title="Malt Extract Agar" id="ABBRID0ED1AE" xlink:type="simple">MEA</abbrev> plates, at 25 °C, colonies growing to 44 mm in diameter, regular and above and a little immersed into agar. Obverse orange-colored white; reverse reddish orange in the center and ochre yellow in periphery. At 35 °C, there was no growth in any media tested.</p></tp:treatment-sec><tp:treatment-sec sec-type="distribution" id="SECID0EH1AE"><title>Distribution.</title><p>Estuary Ria de Aveiro, Portugal</p></tp:treatment-sec><tp:treatment-sec sec-type="material" id="SECID0EM1AE"><title>Additional specimens examined.</title><p>Portugal, Ria de Aveiro (Table <xref ref-type="table" rid="T1">1</xref>), isolated from <italic><tp:taxon-name><tp:taxon-name-part taxon-name-part-type="genus" reg="Ulva">Ulva</tp:taxon-name-part></tp:taxon-name></italic> sp., <italic><tp:taxon-name><tp:taxon-name-part taxon-name-part-type="genus" reg="Enteromorpha">Enteromorpha</tp:taxon-name-part> <tp:taxon-name-part taxon-name-part-type="species" reg="intestinalis">intestinalis</tp:taxon-name-part></tp:taxon-name></italic> and <italic><tp:taxon-name><tp:taxon-name-part taxon-name-part-type="genus" reg="Enteromorpha">Enteromorpha</tp:taxon-name-part></tp:taxon-name></italic> sp. (Supp. material 1: Table S1). M. Gonçalves, living cultures CMG 11, CMG 12, CMG 13 and CMG 14.</p></tp:treatment-sec><tp:treatment-sec sec-type="notes" id="SECID0EP2AE"><title>Notes.</title><p><italic><tp:taxon-name><tp:taxon-name-part taxon-name-part-type="genus" reg="Neptunomyces">Neptunomyces</tp:taxon-name-part> <tp:taxon-name-part taxon-name-part-type="species" reg="aureus">aureus</tp:taxon-name-part></tp:taxon-name></italic> clustered in a distinct lineage in the family <tp:taxon-name><tp:taxon-name-part taxon-name-part-type="family">Didymosphaeriaceae</tp:taxon-name-part></tp:taxon-name> with high p-distances (= 0.07) of nucleotide sites among the two-loci sequences (<abbrev xmlns:xlink="http://www.w3.org/1999/xlink" xlink:title="internal transcribed spacer" id="ABBRID0EF3AE" xlink:type="simple">ITS</abbrev> and <italic><abbrev xmlns:xlink="http://www.w3.org/1999/xlink" xlink:title="translation elongation factor 1 alpha" id="ABBRID0EK3AE" xlink:type="simple">tef1-α</abbrev></italic>) with closest genus <italic><tp:taxon-name><tp:taxon-name-part taxon-name-part-type="genus" reg="Xenocamarosporium">Xenocamarosporium</tp:taxon-name-part></tp:taxon-name></italic>. Although the morphology of conidiomata, conidiomata wall and conidiogenous cells can be very similar in the genera of this family, conidial morphology distinguishes <italic><tp:taxon-name><tp:taxon-name-part taxon-name-part-type="genus" reg="Neptunomyces">Neptunomyces</tp:taxon-name-part></tp:taxon-name></italic> from <italic><tp:taxon-name><tp:taxon-name-part taxon-name-part-type="genus" reg="Xenocamarosporium">Xenocamarosporium</tp:taxon-name-part></tp:taxon-name></italic> (Table <xref ref-type="table" rid="T2">2</xref>).</p><table-wrap id="T2" position="float" orientation="portrait"><label>Table 2.</label><caption><p>Comparison of <italic><tp:taxon-name><tp:taxon-name-part taxon-name-part-type="genus" reg="Neptunomyces">Neptunomyces</tp:taxon-name-part> <tp:taxon-name-part taxon-name-part-type="species" reg="aureus">aureus</tp:taxon-name-part></tp:taxon-name></italic> and <italic><tp:taxon-name><tp:taxon-name-part taxon-name-part-type="genus" reg="Xenocamarosporium">Xenocamarosporium</tp:taxon-name-part> <tp:taxon-name-part taxon-name-part-type="species" reg="acaciae">acaciae</tp:taxon-name-part></tp:taxon-name></italic>.</p></caption><table id="TID0E1LAI" rules="all"><tbody><tr><th rowspan="1" colspan="2">Species</th><th rowspan="1" colspan="1">
                      <italic><tp:taxon-name><tp:taxon-name-part taxon-name-part-type="genus" reg="Neptunomyces">Neptunomyces</tp:taxon-name-part> <tp:taxon-name-part taxon-name-part-type="species" reg="aureus">aureus</tp:taxon-name-part></tp:taxon-name></italic>
                    </th><th rowspan="1" colspan="1">
                      <italic><tp:taxon-name><tp:taxon-name-part taxon-name-part-type="genus" reg="Xenocamarosporium">Xenocamarosporium</tp:taxon-name-part> <tp:taxon-name-part taxon-name-part-type="species" reg="acaciae">acaciae</tp:taxon-name-part></tp:taxon-name></italic>
                    </th></tr><tr><td rowspan="1" colspan="2">
                      <bold>Strain</bold>
                    </td><td rowspan="1" colspan="1">MUM 19.38</td><td rowspan="1" colspan="1">CBS 139895</td></tr><tr><td rowspan="2" colspan="1">
                      <bold>Nucleotide differences</bold>
                    </td><td rowspan="1" colspan="1">
                      <abbrev xmlns:xlink="http://www.w3.org/1999/xlink" xlink:title="internal transcribed spacer" id="ABBRID0EFAAG" xlink:type="simple">ITS</abbrev>
                    </td><td rowspan="1" colspan="2">65</td></tr><tr><td rowspan="1" colspan="1">
                      <italic><abbrev xmlns:xlink="http://www.w3.org/1999/xlink" xlink:title="translation elongation factor 1 alpha" id="ABBRID0ESAAG" xlink:type="simple">tef1-α</abbrev></italic>
                    </td><td rowspan="1" colspan="2">58</td></tr><tr><td rowspan="1" colspan="1">
                      <bold>(p-distance)</bold>
                    </td><td rowspan="1" colspan="1"><abbrev xmlns:xlink="http://www.w3.org/1999/xlink" xlink:title="internal transcribed spacer" id="ABBRID0EEBAG" xlink:type="simple">ITS</abbrev> + <italic><abbrev xmlns:xlink="http://www.w3.org/1999/xlink" xlink:title="translation elongation factor 1 alpha" id="ABBRID0EJBAG" xlink:type="simple">tef1-α</abbrev></italic></td><td rowspan="1" colspan="2">0.07</td></tr><tr><td rowspan="5" colspan="1">
                      <bold>Conidia</bold>
                    </td><td rowspan="1" colspan="1">Size (μm)</td><td rowspan="1" colspan="1">7.0 ± 0.6 × 2.7 ± 0.2</td><td rowspan="1" colspan="1">(11–)12–14(–15) × (3.5–)4(–5)</td></tr><tr><td rowspan="1" colspan="1">Morphology</td><td rowspan="1" colspan="1">Subcylindrical</td><td rowspan="1" colspan="1">Ellipsoidal to subcylindrical</td></tr><tr><td rowspan="1" colspan="1">Apex and base</td><td rowspan="1" colspan="1">Rounded</td><td rowspan="1" colspan="1">Obtuse and rounded to truncate base</td></tr><tr><td rowspan="1" colspan="1">Color</td><td rowspan="1" colspan="1">Hyaline becoming golden yellow</td><td rowspan="1" colspan="1">Hyaline becoming golden brown</td></tr><tr><td rowspan="1" colspan="1">Septation</td><td rowspan="1" colspan="1">Aseptate</td><td rowspan="1" colspan="1">(1–)3-septate</td></tr><tr><td rowspan="3" colspan="1">
                      <bold>Conidiogenous cells</bold>
                    </td><td rowspan="1" colspan="1">Size (μm)</td><td rowspan="1" colspan="1">5.2 ± 0.3 × 2.0 ± 0.6</td><td rowspan="1" colspan="1">7–12 × 5–7</td></tr><tr><td rowspan="1" colspan="1">Morphology</td><td rowspan="1" colspan="1">Ampulliform</td><td rowspan="1" colspan="1">Ampulliform</td></tr><tr><td rowspan="1" colspan="1">Color</td><td rowspan="1" colspan="1">Hyaline</td><td rowspan="1" colspan="1">Hyaline</td></tr><tr><td rowspan="1" colspan="2">
                      <bold>References</bold>
                    </td><td rowspan="1" colspan="1">Present study</td><td rowspan="1" colspan="1">
                      <xref ref-type="bibr" rid="B7">Crous et al. 2015</xref>
                    </td></tr></tbody></table></table-wrap></tp:treatment-sec><tp:treatment-sec><!--Section generated to contain objects referenced in tp:taxon-treatment.--><table-wrap id="T1" position="float" orientation="portrait"><label>Table 1.</label><caption><p>Sampling sites.</p></caption><table id="TID0ETEAI" rules="all"><tbody><tr><th rowspan="1" colspan="1">Locality name</th><th rowspan="1" colspan="1">GPS coordinates</th><th rowspan="1" colspan="1">Sampling date</th><th rowspan="1" colspan="1">Algae species collected</th></tr><tr><td rowspan="4" colspan="1">Ria de Aveiro</td><td rowspan="1" colspan="1">
                  <named-content xmlns:xlink="http://www.w3.org/1999/xlink" content-type="dwc:verbatimCoordinates" xlink:type="simple">
                    <named-content content-type="geo-json" specific-use="{&#34;type&#34;:&#34;Point&#34;,&#34;coordinates&#34;:[-8.724167,40.629167]}" id="NCID0ETNAC" xlink:type="simple">40°37'45"N, 8°43'27"W</named-content>
                  </named-content>
                </td><td rowspan="4" colspan="1">26/09/18</td><td rowspan="1" colspan="1"><italic><tp:taxon-name><tp:taxon-name-part taxon-name-part-type="genus" reg="Ulva">Ulva</tp:taxon-name-part></tp:taxon-name></italic> sp.</td></tr><tr><td rowspan="1" colspan="1">
                  <named-content xmlns:xlink="http://www.w3.org/1999/xlink" content-type="dwc:verbatimCoordinates" xlink:type="simple">
                    <named-content content-type="geo-json" specific-use="{&#34;type&#34;:&#34;Point&#34;,&#34;coordinates&#34;:[-8.724167,40.659167]}" id="NCID0EOOAC" xlink:type="simple">40°39'33"N, 8°43'27"W</named-content>
                  </named-content>
                </td><td rowspan="1" colspan="1"><italic><tp:taxon-name><tp:taxon-name-part taxon-name-part-type="genus" reg="Enteromorpha">Enteromorpha</tp:taxon-name-part></tp:taxon-name></italic> sp.</td></tr><tr><td rowspan="1" colspan="1">
                  <named-content xmlns:xlink="http://www.w3.org/1999/xlink" content-type="dwc:verbatimCoordinates" xlink:type="simple">
                    <named-content content-type="geo-json" specific-use="{&#34;type&#34;:&#34;Point&#34;,&#34;coordinates&#34;:[-8.705556,40.677222]}" id="NCID0EGPAC" xlink:type="simple">40°40'38"N, 8°42'20"W</named-content>
                  </named-content>
                </td><td rowspan="1" colspan="1"><italic><tp:taxon-name><tp:taxon-name-part taxon-name-part-type="genus" reg="Gracilaria">Gracilaria</tp:taxon-name-part> <tp:taxon-name-part taxon-name-part-type="species" reg="gracilis">gracilis</tp:taxon-name-part></tp:taxon-name></italic>, <italic><tp:taxon-name><tp:taxon-name-part taxon-name-part-type="genus" reg="Ulva">Ulva</tp:taxon-name-part></tp:taxon-name></italic> sp.</td></tr><tr><td rowspan="1" colspan="1">
                  <named-content xmlns:xlink="http://www.w3.org/1999/xlink" content-type="dwc:verbatimCoordinates" xlink:type="simple">
                    <named-content content-type="geo-json" specific-use="{&#34;type&#34;:&#34;Point&#34;,&#34;coordinates&#34;:[-8.701111,40.716667]}" id="NCID0EKAAE" xlink:type="simple">40°43'00"N, 8°42'04"W</named-content>
                  </named-content>
                </td><td rowspan="1" colspan="1"><italic><tp:taxon-name><tp:taxon-name-part taxon-name-part-type="genus" reg="Enteromorpha">Enteromorpha</tp:taxon-name-part> <tp:taxon-name-part taxon-name-part-type="species" reg="intestinalis">intestinalis</tp:taxon-name-part></tp:taxon-name></italic>, <italic><tp:taxon-name><tp:taxon-name-part taxon-name-part-type="genus" reg="Ulva">Ulva</tp:taxon-name-part></tp:taxon-name></italic> sp.</td></tr></tbody></table></table-wrap></tp:treatment-sec><ref-list><ref id="B7"><mixed-citation xmlns:xlink="http://www.w3.org/1999/xlink" xlink:type="simple"><person-group><name name-style="western"><surname>Crous</surname><given-names>PW</given-names></name><name name-style="western"><surname>Wingfield</surname><given-names>MJ</given-names></name><name name-style="western"><surname>Guarro</surname><given-names>J</given-names></name><name name-style="western"><surname>Hernandez-Restrepo</surname><given-names>M</given-names></name><name name-style="western"><surname>Sutton</surname><given-names>DA</given-names></name><name name-style="western"><surname>Acharya</surname><given-names>K</given-names></name><name name-style="western"><surname>Barber</surname><given-names>PA</given-names></name><name name-style="western"><surname>Boekhout</surname><given-names>T</given-names></name><name name-style="western"><surname>Dimitrov</surname><given-names>RA</given-names></name><name name-style="western"><surname>Dueñas</surname><given-names>M</given-names></name><name name-style="western"><surname>Dutta</surname><given-names>AK</given-names></name><name name-style="western"><surname>Gené</surname><given-names>J</given-names></name><name name-style="western"><surname>Gouliamova</surname><given-names>DE</given-names></name><name name-style="western"><surname>Groenewald</surname><given-names>M</given-names></name><name name-style="western"><surname>Lombard</surname><given-names>L</given-names></name><name name-style="western"><surname>Morozova</surname><given-names>OV</given-names></name><name name-style="western"><surname>Sarkar</surname><given-names>J</given-names></name><name name-style="western"><surname>Smith</surname><given-names>MT</given-names></name><name name-style="western"><surname>Stchigel</surname><given-names>AM</given-names></name><name name-style="western"><surname>Wiederhold</surname><given-names>NP</given-names></name><name name-style="western"><surname>Alexandrova</surname><given-names>AV</given-names></name><name name-style="western"><surname>Antelmi</surname><given-names>I</given-names></name><name name-style="western"><surname>Armengol</surname><given-names>J</given-names></name><name name-style="western"><surname>Barnes</surname><given-names>I</given-names></name><name name-style="western"><surname>Cano-Lira</surname><given-names>JF</given-names></name><name name-style="western"><surname>Castañeda Ruiz</surname><given-names>RF</given-names></name><name name-style="western"><surname>Contu</surname><given-names>M</given-names></name><name name-style="western"><surname>Courtecuisse</surname><given-names>PR</given-names></name><name name-style="western"><surname>da Silveira</surname><given-names>AL</given-names></name><name name-style="western"><surname>Decock</surname><given-names>CA</given-names></name><name name-style="western"><surname>de Goes</surname><given-names>A</given-names></name><name name-style="western"><surname>Edathodu</surname><given-names>J</given-names></name><name name-style="western"><surname>Ercole</surname><given-names>E</given-names></name><name name-style="western"><surname>Firmino</surname><given-names>AC</given-names></name><name name-style="western"><surname>Fourie</surname><given-names>A</given-names></name><name name-style="western"><surname>Fournier</surname><given-names>J</given-names></name><name name-style="western"><surname>Furtado</surname><given-names>EL</given-names></name><name name-style="western"><surname>Geering</surname><given-names>AD</given-names></name><name name-style="western"><surname>Gershenzon</surname><given-names>J</given-names></name><name name-style="western"><surname>Giraldo</surname><given-names>A</given-names></name><name name-style="western"><surname>Gramaje</surname><given-names>D</given-names></name><name name-style="western"><surname>Hammerbacher</surname><given-names>A</given-names></name><name name-style="western"><surname>He</surname><given-names>XL</given-names></name><name name-style="western"><surname>Haryadi</surname><given-names>D</given-names></name><name name-style="western"><surname>Khemmuk</surname><given-names>W</given-names></name><name name-style="western"><surname>Kovalenko</surname><given-names>AE</given-names></name><name name-style="western"><surname>Krawczynski</surname><given-names>R</given-names></name><name name-style="western"><surname>Laich</surname><given-names>F</given-names></name><name name-style="western"><surname>Lechat</surname><given-names>C</given-names></name><name name-style="western"><surname>Lopes</surname><given-names>UP</given-names></name><name name-style="western"><surname>Madrid</surname><given-names>H</given-names></name><name name-style="western"><surname>Malysheva</surname><given-names>EF</given-names></name><name name-style="western"><surname>Marín-Felix</surname><given-names>Y</given-names></name><name name-style="western"><surname>Martín</surname><given-names>MP</given-names></name><name name-style="western"><surname>Mostert</surname><given-names>L</given-names></name><name name-style="western"><surname>Nigro</surname><given-names>F</given-names></name><name name-style="western"><surname>Pereira</surname><given-names>OL</given-names></name><name name-style="western"><surname>Picillo</surname><given-names>B</given-names></name><name name-style="western"><surname>Pinho</surname><given-names>DB</given-names></name><name name-style="western"><surname>Popov</surname><given-names>ES</given-names></name><name name-style="western"><surname>Rodas Peláez</surname><given-names>CA</given-names></name><name name-style="western"><surname>Rooney-Latham</surname><given-names>S</given-names></name><name name-style="western"><surname>Sandoval-Denis</surname><given-names>M</given-names></name><name name-style="western"><surname>Shivas</surname><given-names>RG</given-names></name><name name-style="western"><surname>Silva</surname><given-names>V</given-names></name><name name-style="western"><surname>Stoilova-Disheva</surname><given-names>MM</given-names></name><name name-style="western"><surname>Telleria</surname><given-names>MT</given-names></name><name name-style="western"><surname>Ullah</surname><given-names>C</given-names></name><name name-style="western"><surname>Unsicker</surname><given-names>SB</given-names></name><name name-style="western"><surname>van der Merwe</surname><given-names>NA</given-names></name><name name-style="western"><surname>Vizzini</surname><given-names>A</given-names></name><name name-style="western"><surname>Wagner</surname><given-names>HG</given-names></name><name name-style="western"><surname>Wong</surname><given-names>PT</given-names></name><name name-style="western"><surname>Wood</surname><given-names>AR</given-names></name><name name-style="western"><surname>Groenewald</surname><given-names>JZ</given-names></name></person-group> (<year>2015</year>) <article-title>Fungal Planet description sheets: 320–370.</article-title><source>Persoonia</source><volume>34</volume>: <fpage>167</fpage>–<lpage>266</lpage>. <ext-link xlink:type="simple" ext-link-type="doi" xlink:href="10.3767/003158515X688433">https://doi.org/10.3767/003158515X688433</ext-link></mixed-citation></ref></ref-list></tp:taxon-treatment>
