# Supplementary material for: Neptunomyces aureus gen. et sp. nov. (Didymosphaeriaceae, Pleosporales) isolated from algae in Ria de Aveiro, Portugal
Source: MycoKeys. 2019 Oct 31;60:31–44. doi: 10.3897/mycokeys.60.37931 (PMC6838220; doi:10.3897/mycokeys.60.37931)
Supplement: Supplementary material 1 [file mycokeys-60-031-s001.xlsx]

## Sheet: Isolates
Species	Strain	Host/Substrate	Country	GenBank Accessions
				ITS	tub2	tef1-α
Alloconiothyrium aptrootii	CBS 980.95*	Soil	Papua New Guinea	JX496121	JX496460	-
Alloconiothyrium aptrootii	CBS 981.95	Soil	Papua New Guinea	JX496122	JX496461	-
Alloconiothyrium aptrootii	681F4R-AM	Hevea brasiliensis	Brazil	MG751288	-	-
Austropleospora archidendri	CBS 168.77*	Archidendron bigeminum	Myanmar	MH861045	JX496388	-
Austropleospora keteleeriae	MFLUCC 18–1551*	Keteleeria fortunei	China	MK347802	-	MK360045
Bimuria novae-zelandiae	CBS 107.79*	Soil	New Zealand	MH861181	-	DQ471087
Cylindroaseptospora siamensis	MFLUCC 17–2527*	Leucaena sp.	Thailand	MK347760	-	MK360048
Deniquelata barringtoniae	MFLUCC 11-0422*	Barringtonia asiatica	Thailand	JX254654	-	-
Deniquelata barringtoniae	MFLUCC 11-0257	Barringtonia asiatica	Thailand	KM213997	-	-
Didymocrea sadasivanii	CBS 438.65	Soil	India	DQ384103	-	-
Didymocrea leucaenae	MFLUCC 17–0896*	Leucaena sp.	Thailand	MK347721	-	MK360052
Kalmusia italica	MFLUCC 13-0066*	Spartium junceum	Italy	KP325440	-	-
Kalmusia longispora	CBS 582.83*	Arceuthobium pusillum	Germany	MH861658	JX496436	-
Kalmusia variispora	CBS 121517*	Grapevine	Syria	JX496030	JX496369	-
Karstenula rhodostoma	CBS 691.94	Frangula alnus	Sweden	LC014559	-	AB808506
Laburnicola centaureae	MFLUCC 13-0601*	Centaurea sp.	Italy	KX274239	-	-
Laburnicola hawksworthii	MFLUCC 13-0602*	Laburnum sp.	Italy	KU743194	-	-
Laburnicola muriformis	MFLUCC 16-0290*	Laburnum anagyroides	Italy	KU743197	-	KU743213
Letendraea cordylinicola	MFLUCC 11-0150	Cordyline sp.	Thailand	KM213996	-	-
Letendraea cordylinicola	MFLUCC 11-0148*	Cordyline sp.	Thailand	KM213995	-	-
Montagnula aloes	CBS 132531*	Aloe sp.	South Africa	JX069863	-	-
Montagnula appendiculata	CBS 109027*	Zea mays	Hong Kong	DQ435529	-	-
Montagnula bellevaliae	MFLUCC 14-0924*	Bellevalia romana	Italy	KT443906	-	KX949743
Montagnula cirsii	MFLUCC 13-0680*	Thistle	Italy	KX274242	-	KX284707
Montagnula donacina	HFG07004	Craterellus odoratus	China	MF967419	-	-
Montagnula donacina	HVVV01	Vitis vinifera	Australia	KJ628375	-	-
Montagnula graminicola	MFLUCC 13-0352*	Poaceae	Italy	KM658314	-	-
Montagnula krabiensis	MFLUCC 16-0250	Pandanaceae	Thailand	MH275070	-	-
Montagnula opulenta	UTHSC DI16-208	-	USA	LT796834	LT796914	LT797074
Montagnula saikhuensis	MFLUCC 16-0315*	Forest soil	Thailand	KU743209	KU743216	-
Montagnula scabiosae	MFLUCC 14-0954*	Scabiosa sp.	Italy	KT443907	-	-
Neokalmusia brevispora	KT2313*	Sasa kurilensis	Japan	LC014574	-	AB539113
Neokalmusia brevispora	KT1466	Sasa sp.	Japan	LC014573	-	-
Neptunomyces aureus	MUM 19.38/CMG 10A*	Gracilaria gracilis	Portugal	MK912119	MK934130	MK947998
Neptunomyces aureus	CMG 11	Enteromorpha sp.	Portugal	MK912120	MK934131	MK947999
Neptunomyces aureus	CMG 12	Ulva sp.	Portugal	MK912121	MK934132	MK948000
Neptunomyces aureus	CMG 13	Enteromorpha intestinalis	Portugal	MK912122	MK934133	MK948001
Neptunomyces aureus	CMG 14	Enteromorpha sp.	Portugal	MK912123	MK934134	MK948002
Paracamarosporium hawaiiense	CBS 120025*	Sophora chrysophylla	USA	JX496027	JX496366	-
Paracamarosporium psoraleae	CPC 21632*	Psoralea pinnata	South Africa	KF777143	-	-
Paraconiothyrium cyclothyrioides	CBS 972.95*	Soil	Papua New Guinea	JX496119	JX496458	-
Paraconiothyrium estuarinum	CBS 109850*	Sediment from estuarine habitat	Brazil	MH862842	JX496355	-
Paramassariosphaeria anthostomoides	CBS 615.86*	Cerastium uniflorum	Switzerland	MH862005	-	-
Paramassariosphaeria clematidicola	MFLUCC 16-0172*	Clematis vitalba	Italy	KU743206	-	-
Paraphaeosphaeria angularis	CBS 167.70*	Saccharum officinarum	Brazil	MH859539	JX496386	-
Paraphaeosphaeria michotii	CBS 340.86	Phragmites australis	France	MH861961	JX496418	-
Paraphaeosphaeria minitans	CBS 111750	Sclerotinia sclerotorium	Italy	JX496017	JX496356	-
Pseudocamarosporium corni	MFLUCC 13-0541*	Cornus sanguinea	Italy	KJ747048	-	-
Pseudocamarosporium cotinae	MFLUCC 14-0624*	Cotinus coggygria	Russia	KP744460	-	-
Pseudocamarosporium lonicerae	MFLUCC 13-0532*	Lonicera sp.	Italy	KJ747047	-	-
Pseudopithomyces chartarum	UTHSC 04-678	Homo sapiens	USA	HG518060	-	-
Pseudopithomyces chartarum	UTHSC 03-2472	Homo sapiens	USA	HG518059	-	-
Spegazzinia intermedia	CBS 249.89	Soil	Sudan	MH862171	-	-
Spegazzinia tessarthra	MFLUCC 17-2249	-	Thailand	MH071193	-	-
Tremateia arundicola	MFLUCC 16-1275*	Herbaceous stem	UK	KX274241	-	KX284706
Tremateia guiyangensis	GZAAS01*	Herbaceous stem	China	KX274240	-	KX284705
Xenocamarosporium acaciae	CPC 24755*	Acacia mangium	Malaysia	KR476724	-	-
Xenocamarosporium acaciae	MFLUCC 17–2432	Leucaena sp.	Thailand	MK347766	-	MK360093
Coniothyrium palmarum (Outgroup)	CBS 400.71*	Chamaerops humilis	Italy	AY720708	KT389792	DQ677903
Cucurbitaria berberidis (Outgroup)	CBS 130007*	Berberis vulgaris	Austria	MH865620	LT717676	MF795846
CBS: Westerdijk Fungal Biodiversity Institute, Utrecht, The Netherlands; CMG: Culture collection of Micael Gonçalves, housed at Department of Biology, University of Aveiro, Portugal; CPC: Culture collection of Pedro Crous, housed at CBS; MFLU: Herbarium of Mae Fah Luang University; MFLUCC: Mae Fah Luang University Culture Collection, Chiang Rai, Thailand; MUM: Culture collection hosted at Center …
